# Supplementary material for: Regulation of RUVBL1-RUVBL2 AAA-ATPases by the nonsense-mediated mRNA decay factor DHX34, as evidenced by Cryo-EM
Source: eLife. 2020 Nov 18;9:e63042. doi: 10.7554/eLife.63042 (PMC7707835; doi:10.7554/eLife.63042)
Supplement: Figure 5—source data 1. — In each sheet is included: Name of sample, time (min), absorbance at 340 nm for the replicas, equation of the linear regression trendline for each replica used for data analysis, and R2 value of the linear regression trendline for each replica. [file elife-63042-fig5-data1.zip]

Archive with 2 entries (2 files):
- Figure 5 - source data 1 explanations.docx
- Figure_5__source_data.xlsx
